# Supplementary material for: A high-quality chromosome-level genome assembly of the endangered tree Kmeria septentrionalis
Source: Sci Data. 2024 Jul 13;11:775. doi: 10.1038/s41597-024-03617-1 (PMC11246460; doi:10.1038/s41597-024-03617-1)
Supplement: Supplementary file 2 — Supplement Table S1 [file 41597_2024_3617_MOESM2_ESM.xlsx]

## Sheet: HIC
Hic file	Data repository in SRA	format	type	num_seqs	sum_len	min_len	avg_len	max_len	N50	Q20(%)	Q30(%)	GC(%)	Library type
FDHC210009963-1a_L2_1.fq.gz	SRR27346360	FASTQ	DNA	413642681	62046402150	150	150	150	150	97.59	93.58	41.08	Dovetail Genomics Hi-C
FDHC210009963-1a_L2_2.fq.gz	SRR27346360	FASTQ	DNA	413642681	62046402150	150	150	150	150	97.2	92.56	41.12	Dovetail Genomics Hi-C
FDHC210009963-2a_L3_1.fq.gz	SRR27346360	FASTQ	DNA	296554464	44483169600	150	150	150	150	97.64	93.61	41.75	Dovetail Genomics Hi-C
FDHC210009963-2a_L3_2.fq.gz	SRR27346360	FASTQ	DNA	296554464	44483169600	150	150	150	150	97.54	93.19	41.85	Dovetail Genomics Hi-C
FDHC210009963-2a_L4_1.fq.gz	SRR27346360	FASTQ	DNA	228538285	34280742750	150	150	150	150	97.78	92.95	41.57	Dovetail Genomics Hi-C
FDHC210009963-2a_L4_2.fq.gz	SRR27346360	FASTQ	DNA	228538285	34280742750	150	150	150	150	97.3	92.29	41.84	Dovetail Genomics Hi-C
Hifi file		format	type	num_seqs	sum_len	min_len	avg_len	max_len	N50	Q20(%)	Q30(%)	GC(%)	Library type
m64270e_211205_032847.reads.bam	SRR27346364	BAM	DNA	6091466	137881225094	10	22635.1	583589	29734			50.75	Pacbio SMRTbell library
m64292e_211214_054023.reads.bam	SRR27346362	BAM	DNA	5663850	121870996166	12	21517.3	474115	28065			49.34	Pacbio SMRTbell library
m64292e_211212_232856.reads.bam	SRR27346363	BAM	DNA	6133710	127620375339	11	20806.4	565381	27479			49.22	Pacbio SMRTbell library
m64268e_211223_013959.reads.bam	SRR27346361	BAM	DNA	5079036	86084907875	14	16949.1	556387	18313			44.6	Pacbio SMRTbell library
Survey file		format	type	num_seqs	sum_len	min_len	avg_len	max_len	N50	Q20(%)	Q30(%)	GC(%)	Library type
FDES210009962-1r_L1_1.fq.gz	SRR27346365	FASTQ	DNA	454695477	68204321550	150	150	150	150	97.57	93.59	41.19	TruSeq DNA PCR-Free Library
FDES210009962-1r_L1_2.fq.gz	SRR27346365	FASTQ	DNA	454695477	68204321550	150	150	150	150	96.99	91.97	41.27	TruSeq DNA PCR-Free Library
FDES200004386-1r_L1_1.fq.gz	SRR27346366	FASTQ	DNA	337744477	50661671550	150	150	150	150	97.45	92.9	40.74	TruSeq DNA PCR-Free Library
FDES200004386-1r_L1_2.fq.gz	SRR27346366	FASTQ	DNA	337744477	50661671550	150	150	150	150	96.26	90.12	40.83	TruSeq DNA PCR-Free Library
FDES200004386-1r_L2_1.fq.gz	SRR27346366	FASTQ	DNA	131563730	19734559500	150	150	150	150	97.92	93.92	40.84	TruSeq DNA PCR-Free Library
FDES200004386-1r_L2_2.fq.gz	SRR27346366	FASTQ	DNA	131563730	19734559500	150	150	150	150	96.69	91.18	40.92	TruSeq DNA PCR-Free Library
RNA-Seq file		format	type	num_seqs	sum_len	min_len	avg_len	max_len	N50	Q20(%)	Q30(%)	GC(%)	Library type
KL12_1.clean.fq.gz	SRR27866170	FASTQ	cDNA	22872339	3430850850	150	150	150	150		93.14	46.09	TruSeq cDNA PCR-Free Library
KL12_2.clean.fq.gz	SRR27866170	FASTQ	cDNA	22872339	3430850850	150	150	150	150		89.23	46.12	TruSeq cDNA PCR-Free Library
KL8_1.clean.fq.gz	SRR27866173	FASTQ	cDNA	20774753	3116212950	150	150	150	150		93.43	46.78	TruSeq cDNA PCR-Free Library
KL8_2.clean.fq.gz	SRR27866173	FASTQ	cDNA	20774753	3116212950	150	150	150	150		91.04	46.83	TruSeq cDNA PCR-Free Library
KL11_1.clean.fq.gz	SRR27866171	FASTQ	cDNA	21645506	3246825900	150	150	150	150		93.4	46.59	TruSeq cDNA PCR-Free Library
KL11_2.clean.fq.gz	SRR27866171	FASTQ	cDNA	21645506	3246825900	150	150	150	150		90.99	46.62	TruSeq cDNA PCR-Free Library
KL7_1.clean.fq.gz	SRR27866174	FASTQ	cDNA	19163063	2874459450	150	150	150	150		93.35	46.37	TruSeq cDNA PCR-Free Library
KL7_2.clean.fq.gz	SRR27866174	FASTQ	cDNA	19163063	2874459450	150	150	150	150		90.14	46.4	TruSeq cDNA PCR-Free Library
KL5_1.clean.fq.gz	SRR27866176	FASTQ	cDNA	20735915	3110387250	150	150	150	150		93.6	47.35	TruSeq cDNA PCR-Free Library
KL5_2.clean.fq.gz	SRR27866176	FASTQ	cDNA	20735915	3110387250	150	150	150	150		89.28	47.39	TruSeq cDNA PCR-Free Library
KL2_1.clean.fq.gz	SRR27866178	FASTQ	cDNA	21108115	3166217250	150	150	150	150		93.46	47.3	TruSeq cDNA PCR-Free Library
KL2_2.clean.fq.gz	SRR27866178	FASTQ	cDNA	21108115	3166217250	150	150	150	150		89.92	47.33	TruSeq cDNA PCR-Free Library
KL4_1.clean.fq.gz	SRR27866177	FASTQ	cDNA	20800796	3120119400	150	150	150	150		93.45	47.34	TruSeq cDNA PCR-Free Library
KL4_2.clean.fq.gz	SRR27866177	FASTQ	cDNA	20800796	3120119400	150	150	150	150		90.09	47.37	TruSeq cDNA PCR-Free Library
KL6_1.clean.fq.gz	SRR27866175	FASTQ	cDNA	19053880	2858082000	150	150	150	150		93.29	46.29	TruSeq cDNA PCR-Free Library
KL6_2.clean.fq.gz	SRR27866175	FASTQ	cDNA	19053880	2858082000	150	150	150	150		90.44	46.33	TruSeq cDNA PCR-Free Library
KL9_1.clean.fq.gz	SRR27866172	FASTQ	cDNA	20996356	3149453400	150	150	150	150		93.35	46.25	TruSeq cDNA PCR-Free Library
KL9_2.clean.fq.gz	SRR27866172	FASTQ	cDNA	20996356	3149453400	150	150	150	150		91.69	46.31	TruSeq cDNA PCR-Free Library
