# Supplementary material for: A high-quality chromosome-level genome assembly of the endangered tree Kmeria septentrionalis
Source: Sci Data. 2024 Jul 13;11:775. doi: 10.1038/s41597-024-03617-1 (PMC11246460; doi:10.1038/s41597-024-03617-1)
Supplement: Supplementary file 3 — Supplement Table S2 [file 41597_2024_3617_MOESM3_ESM.xlsx]

## Sheet: Sheet1
Pseudochromosomes	Length (bp)	No. of Genes	GC content (%)
Chr01	218386511	3052	40.68
Chr02	199126261	2724	40.62
Chr03	170020783	2325	40.77
Chr04	169500500	2689	40.37
Chr05	161288126	2513	40.58
Chr06	156663209	2111	40.62
Chr07	141569416	1517	40.73
Chr08	135080105	1525	40.61
Chr09	120443109	1660	40.54
Chr10	119585410	1573	40.52
Chr11	115586491	1767	40.59
Chr12	115031502	1818	40.24
Chr13	112670898	1602	40.61
Chr14	111071554	1621	40
Chr15	104569076	1350	40.33
Chr16	100224268	1397	40.56
Chr17	99976078	1353	40.45
Chr18	97608695	1575	40.2
Chr19	96933429	1598	40.51
